# Supplementary material for: Are Open Science instructions targeted to ecologists and evolutionary biologists sufficient? A literature review of guidelines and journal data policies
Source: Ecol Evol. 2024 Jul 10;14(7):e11698. doi: 10.1002/ece3.11698 (PMC11237169; doi:10.1002/ece3.11698)
Supplement: Supplementary file 2 — Table S2 [file ECE3-14-e11698-s002.xlsx]

## Sheet: data
Table A2
First author	Journal	Year	Target audience	Specific topic	Repositories	Metadata	Methods	Tools	Code	Open source software	FAIR	PIDs	DMP	Licences	Sensitive data	OS communities	ELN	Preprint	Long-term experiments	Preregistration	Registered reports	Physical samples/material	Big data	CARE
Stephanie E. Hampton	Ecosphere	2015			x	x	x	x	x	x		x	x	x	x		x	x
Nadine Levin	Science, Technology, & Human Values	2017			x	x	x	x	x	x					x	x	x					x
Malika Ihle	Behavioral Ecology	2017	behavioral ecologists	transparency	x	x	x	x	x	x		x				x			x	x	x	x
Lorraine Scotson	Remote Sensing in Ecology and Conservation	2017	wildlife ecologists	camera trap data	x	x	x	x	x	x		x	x	x	x	x			x				x
Stephen M. Powers	Ecological Applications	2019	ecology	reproducibility	x	x	x	x	x				x		x		x		x				x
Samuel C. Zipper	Water Resources Research	2019	water science	data privacy	x	x			x		x		x		x
Colin J. Courtney Mustaphi	Quaternary Geochronology	2019	geochronology	210Pb sediment chronologies	x	x	x	x	x		x	x
Jacob T. Wittman	Journal of Insect Science	2020	entomologists	replication	x	x	x	x	x	x	x	x	x		x	x	x	x		x
Sonya R. Geange	Ecology and Evolution	2020		field courses	x	x	x	x	x	x	x		x				x				x
Hjalmar S. Kühl	One Earth	2020		biodiversity monitoring	x	x	x	x		x	x	x	x	x		x			x
Theo C. M. Brock	Integrated Environmental Assessment and Management	2021	regulatory environmental risk assessment		x		x	x		x	x						x	x		x
Kai Diederich	PLOS Biology	2022	animal research		x	x	x	x	x	x	x	x	x	x			x	x		x	x	x
Caitlyn A. Hall	Hydrology and Earth System Sciences	2022	hydrologists		x	x	x	x	x		x	x	x	x	x	x	x	x						x
Rafael Muñoz-Tamayo	PNAS Nexus	2022	animal scientists		x	x	x	x	x	x	x	x	x	x		x		x		x	x
Olivier Pourret	Frontiers in Research Metrics and Analytics	2022		inclusive metrics	x													x
Gareth B. Jenkins	Ecology and Evolution	2023		reproducibility	x	x	x		x	x	x	x		x	x				x
Michael G. Bertram	Current Biology	2023			x	x	x	x	x	x	x	x	x	x	x	x	x	x		x	x	x
Jakub W. Bubnicki	Remote Sensing in Ecology and Conservation	2023		camera trap data	x	x		x		x	x		x	x	x	x			x				x
Suzette G. A. Flantua	Global Ecology and Biogeography	2023	palaeoecologists	fossil pollen data	x	x	x	x	x	x	x								x			x	x
Richard J. Abdill	ArXiv	2024		code sharing	x		x	x	x	x		x		x										x
				COUNT	20	17	17	17	16	15	13	12	12	10	10	9	9	8	7	6	5	5	4	2
				PERCENTAGE	1	0.85	0.85	0.85	0.8	0.75	0.65	0.6	0.6	0.5	0.5	0.45	0.45	0.4	0.35	0.3	0.25	0.25	0.2	0.1

## Sheet: readme
First author	Name of the first author
Journal	Name of the publishing journal
Year	Publication year
Target audience	Is there some specific target audience for the article
Specific topic	Is the article about some specific topic
Repositories	Did the article mention repositories
Metadata	Did the article mention metadata
Methods	Did the article mention sharing methods
Tools	Did the article mention some tools used for open science
Code	Did the article mention sharing code
Open source software	Did the article mention sharing or using open source software
FAIR	Did the article mention FAIR (Findable, Accessible, Interoperable, Re-usable)
PIDs	Did the article mention persistent identifiers (PIDs), such as DOI (Digital Object Identifier)
DMP	Did the article mention DMP (data management plan)
Licences	Did the article mention licences
Sensitive data	Did the article mention sensitive data
OS communities	Did the article mention Open Science communities
ELN	Did the article mention electronic laboratory notebooks (ELN)
Preprint	Did the article mention preprint articles
Long-term experiments	Did the article mention long-term experiments
Preregistration	Did the article mention research preregistration
Registered reports	Did the article mention registered reports
Physical samples/material	Did the article mention sharing physical samples or research material
Big data	Did the article mention sharing or using big data
CARE	Did the article mention CARE (Collective benefit, Authority to control, Responsibility and Ethics)
COUNT	Total count of mentions in each column
PERCENTAGE	Percentage of guidelines mentioning this term. Total amount of guidelines is 20.
